# Supplementary material for: Furin Regulates the Alveolarization of Neonatal Lungs in a Mouse Model of Hyperoxic Lung Injury
Source: Biomolecules. 2023 Nov 16;13(11):1656. doi: 10.3390/biom13111656 (PMC10669361; doi:10.3390/biom13111656)
Supplement: Supplementary file 1 [file biomolecules-13-01656-s001.zip]

Archive with 1 entries (1 files):
- biomolecules-2670807-supplementary.pdf
